# Supplementary material for: Controlled Formation of Porous Cross-Bar Arrays Using Nano-Transfer Printing
Source: Materials (Basel). 2024 Nov 16;17(22):5609. doi: 10.3390/ma17225609 (PMC11595979; doi:10.3390/ma17225609)
Supplement: Supplementary file 1 [file materials-17-05609-s001.zip]

Archive with 1 entries (1 files):
- materials-3286766-supplementary.pdf
